# Supplementary material for: Anauralia: The Silent Mind and Its Association With Aphantasia
Source: Front Psychol. 2021 Oct 14;12:744213. doi: 10.3389/fpsyg.2021.744213 (PMC8551557; doi:10.3389/fpsyg.2021.744213)
Supplement: Supplementary Table 1 — Imagery survey results. [file Table_1.XLSX]

## Sheet: Imagery Survey Results
Participant	Gender	Age_group	VVIQ	BAIS_V	BAIS_C	VVIQ_Group	BAIS_Group
19	Female	18 - 29	1	1	1	A_Absent	A_Absent
22	Female	18 - 29	1	1	1	A_Absent	A_Absent
32	Female	18 - 29	1	1	1	A_Absent	A_Absent
3	Female	30 - 49	1	1	1	A_Absent	A_Absent
4	Female	30 - 49	1	1	1	A_Absent	A_Absent
5	Female	30 - 49	1	1	1	A_Absent	A_Absent
8	Female	30 - 49	1	1	1	A_Absent	A_Absent
13	Female	30 - 49	1	1	1	A_Absent	A_Absent
17	Female	30 - 49	1	1	1	A_Absent	A_Absent
28	Female	30 - 49	1	1	1	A_Absent	A_Absent
116	Female	30 - 49	1	1	1	A_Absent	A_Absent
1	Male	30 - 49	1	1	1	A_Absent	A_Absent
11	Male	30 - 49	1	1	7	A_Absent	A_Absent
20	Male	30 - 49	1	1	1	A_Absent	A_Absent
6	Female	50 - 69	1	1	1	A_Absent	A_Absent
9	Female	50 - 69	1	1	1	A_Absent	A_Absent
12	Female	50 - 69	1	1	1	A_Absent	A_Absent
18	Female	50 - 69	1	1	1	A_Absent	A_Absent
25	Female	50 - 69	1	1	1	A_Absent	A_Absent
26	Female	50 - 69	1	1	1	A_Absent	A_Absent
31	Female	50 - 69	1	1	1	A_Absent	A_Absent
46	Female	50 - 69	1	1	1	A_Absent	A_Absent
21	Male	50 - 69	1	1	1	A_Absent	A_Absent
27	Female	70+	1	1	1	A_Absent	A_Absent
15	Female	50 - 69	1.063	1	1	A_Absent	A_Absent
16	Female	30 - 49	1.125	1.071	1	A_Absent	A_Absent
115	Female	18 - 29	5.75	1.286	1	C_Moderate	A_Absent
45	Male	50 - 69	1.375	1.308	1.214	A_Absent	A_Absent
7	Female	30 - 49	1.25	1.571	1.214	A_Absent	A_Absent
14	Female	50 - 69	1	2.143	1.786	A_Absent	B_Weak
84	Male	18 - 29	3	2.214	2.929	B_Weak	B_Weak
92	Female	18 - 29	5.125	2.286	3.786	C_Moderate	B_Weak
41	Female	30 - 49	1.5	2.5	1.5	A_Absent	B_Weak
10	Female	30 - 49	1	2.786	2.143	A_Absent	B_Weak
44	Female	18 - 29	3.313	2.857	3.429	B_Weak	B_Weak
62	Male	18 - 29	4.25	3.143	5.071	C_Moderate	B_Weak
110	Male	18 - 29	4	3.214	5	B_Weak	B_Weak
100	Female	18 - 29	5.188	3.357	4.929	C_Moderate	B_Weak
38	Female	18 - 29	2	3.429	3.071	A_Absent	B_Weak
29	Other	18 - 29	4.063	3.429	3.786	C_Moderate	B_Weak
125	Male	18 - 29	1.188	3.571	3.357	A_Absent	B_Weak
120	Female	18 - 29	3.75	3.571	4.5	B_Weak	B_Weak
114	Male	18 - 29	5.375	3.571	4.429	C_Moderate	B_Weak
52	Female	18 - 29	4.5	3.643	3.857	C_Moderate	B_Weak
35	Female	18 - 29	4	3.714	4.286	B_Weak	B_Weak
61	Male	18 - 29	5.438	3.714	5.214	C_Moderate	B_Weak
102	Female	18 - 29	4.438	3.857	3.643	C_Moderate	B_Weak
74	Female	18 - 29	5.188	3.857	4.286	C_Moderate	B_Weak
60	Male	18 - 29	6	3.857	4.5	D_Strong	B_Weak
103	Male	18 - 29	5.563	3.929	4.5	C_Moderate	B_Weak
69	Other	18 - 29	5.688	4.071	6.143	C_Moderate	C_Moderate
56	Female	18 - 29	3.938	4.143	3.714	B_Weak	C_Moderate
67	Female	18 - 29	5.125	4.143	5.357	C_Moderate	C_Moderate
79	Male	50 - 69	5.25	4.143	3.143	C_Moderate	C_Moderate
51	Male	18 - 29	5.938	4.143	5.714	C_Moderate	C_Moderate
123	Male	18 - 29	4.5	4.214	4.143	C_Moderate	C_Moderate
81	Male	18 - 29	5.938	4.286	4.214	C_Moderate	C_Moderate
104	Male	18 - 29	5	4.357	3.714	C_Moderate	C_Moderate
87	Female	18 - 29	4	4.429	5.214	B_Weak	C_Moderate
89	Female	18 - 29	4.75	4.429	6.5	C_Moderate	C_Moderate
66	Female	18 - 29	5.188	4.429	4	C_Moderate	C_Moderate
101	Female	18 - 29	6.313	4.429	4.571	D_Strong	C_Moderate
57	Female	18 - 29	4.688	4.5	5.357	C_Moderate	C_Moderate
95	Male	18 - 29	4.688	4.5	5.357	C_Moderate	C_Moderate
91	Female	18 - 29	4.438	4.571	3.929	C_Moderate	C_Moderate
82	Female	30 - 49	5.563	4.571	5.214	C_Moderate	C_Moderate
23	Female	30 - 49	2.063	4.643	4.5	B_Weak	C_Moderate
64	Female	30 - 49	5	4.643	6.643	C_Moderate	C_Moderate
58	Female	18 - 29	5	4.714	4.286	C_Moderate	C_Moderate
94	Female	18 - 29	5.25	4.786	5.143	C_Moderate	C_Moderate
108	Male	18 - 29	3.25	4.857	6	B_Weak	C_Moderate
50	Male	18 - 29	4	4.857	4.5	B_Weak	C_Moderate
111	Male	18 - 29	5.563	4.857	5.714	C_Moderate	C_Moderate
42	Female	30 - 49	4.5	4.929	3.286	C_Moderate	C_Moderate
117	Female	18 - 29	5.25	4.929	5.143	C_Moderate	C_Moderate
73	Female	30 - 49	5.25	4.929	5.071	C_Moderate	C_Moderate
118	Female	18 - 29	5.375	4.929	5.429	C_Moderate	C_Moderate
30	Male	30 - 49	1	5	3.714	A_Absent	C_Moderate
119	Male	18 - 29	3.875	5.071	5.857	B_Weak	C_Moderate
63	Female	18 - 29	4.688	5.071	4.714	C_Moderate	C_Moderate
34	Female	18 - 29	5.125	5.071	6.571	C_Moderate	C_Moderate
48	Female	18 - 29	5.688	5.071	5.385	C_Moderate	C_Moderate
53	Male	18 - 29	5.938	5.071	6.214	C_Moderate	C_Moderate
47	Female	18 - 29	4.875	5.143	4.643	C_Moderate	C_Moderate
86	Male	18 - 29	4.875	5.143	6.286	C_Moderate	C_Moderate
71	Female	18 - 29	5	5.214	4.357	C_Moderate	C_Moderate
77	Female	18 - 29	5.688	5.214	5	C_Moderate	C_Moderate
78	Female	30 - 49	7	5.214	5.5	D_Strong	C_Moderate
105	Female	18 - 29	5.75	5.286	4.5	C_Moderate	C_Moderate
109	Male	18 - 29	6.625	5.286	5.714	D_Strong	C_Moderate
98	Female	18 - 29	5.563	5.357	4	C_Moderate	C_Moderate
80	Female	18 - 29	6.438	5.357	3.929	D_Strong	C_Moderate
59	Female	18 - 29	4.563	5.429	4.929	C_Moderate	C_Moderate
43	Female	30 - 49	5.688	5.429	4.286	C_Moderate	C_Moderate
55	Female	18 - 29	4.438	5.5	4.143	C_Moderate	C_Moderate
112	Male	18 - 29	5.125	5.5	4.357	C_Moderate	C_Moderate
113	Female	18 - 29	5.813	5.5	4.286	C_Moderate	C_Moderate
72	Female	18 - 29	5.063	5.571	5	C_Moderate	C_Moderate
49	Male	18 - 29	5.688	5.571	4.929	C_Moderate	C_Moderate
40	Male	18 - 29	6.125	5.643	5.643	D_Strong	C_Moderate
76	Male	18 - 29	6.5	5.643	5.929	D_Strong	C_Moderate
68	Female	18 - 29	5.438	5.714	5.714	C_Moderate	C_Moderate
128	Female	18 - 29	5.438	5.714	4.786	C_Moderate	C_Moderate
106	Female	30 - 49	6.188	5.714	5.857	D_Strong	C_Moderate
75	Male	18 - 29	6.313	5.714	5.143	D_Strong	C_Moderate
99	Female	18 - 29	6.563	5.714	6.357	D_Strong	C_Moderate
88	Male	30 - 49	5.063	5.786	4.929	C_Moderate	C_Moderate
97	Female	18 - 29	6.188	5.786	6	D_Strong	C_Moderate
90	Female	18 - 29	5.75	5.857	6.071	C_Moderate	C_Moderate
36	Male	18 - 29	6.375	5.929	5.857	D_Strong	C_Moderate
83	Female	30 - 49	6.5	6.071	6.643	D_Strong	D_Strong
126	Male	18 - 29	6.625	6.214	6.214	D_Strong	D_Strong
127	Female	18 - 29	6.688	6.214	6.643	D_Strong	D_Strong
33	Female	18 - 29	6.875	6.286	6.643	D_Strong	D_Strong
2	Female	18 - 29	5.75	6.357	6.429	C_Moderate	D_Strong
70	Female	18 - 29	6.313	6.357	6.714	D_Strong	D_Strong
65	Male	30 - 49	6.5	6.357	6.286	D_Strong	D_Strong
54	Male	30 - 49	4.938	6.429	4.714	C_Moderate	D_Strong
96	Male	18 - 29	6.563	6.429	6.786	D_Strong	D_Strong
107	Female	18 - 29	6.563	6.5	5.929	D_Strong	D_Strong
39	Female	18 - 29	6.75	6.571	6.929	D_Strong	D_Strong
124	Male	18 - 29	6	6.643	7	D_Strong	D_Strong
93	Female	18 - 29	6.313	6.643	6.357	D_Strong	D_Strong
24	Female	30 - 49	7	6.857	7	D_Strong	D_Strong
122	Male	30 - 49	6.25	6.929	6.714	D_Strong	D_Strong
37	Female	18 - 29	7	6.929	6.571	D_Strong	D_Strong
121	Female	18 - 29	7	6.929	7	D_Strong	D_Strong
85	Female	18 - 29	5.563	7	6.071	C_Moderate	D_Strong
